# Supplementary material for: Exploring the Potential Enhancing Effects of Trans-Zeatin and Silymarin on the Productivity and Antioxidant Defense Capacity of Cadmium-Stressed Wheat
Source: Biology (Basel). 2022 Aug 4;11(8):1173. doi: 10.3390/biology11081173 (PMC9404800; doi:10.3390/biology11081173)
Supplement: Supplementary file 1 [file biology-11-01173-s001.zip]

Archive with 1 entries (1 files):
- biology-1783575-supplementary.pdf
